# Supplementary material for: Reduced Cardiotoxicity of Ponatinib-Loaded PLGA-PEG-PLGA Nanoparticles in Zebrafish Xenograft Model
Source: Materials (Basel). 2022 Jun 2;15(11):3960. doi: 10.3390/ma15113960 (PMC9182153; doi:10.3390/ma15113960)
Supplement: Supplementary file 1 [file materials-15-03960-s001.zip]

Archive with 1 entries (1 files):
- materials-1691261-supplementary.pdf
